# Supplementary material for: Sudden Cardiac Death and Channelopathies: What Lies behind the Clinical Significance of Rare Splice-Site Alterations in the Genes Involved?
Source: Genes (Basel). 2024 Sep 27;15(10):1272. doi: 10.3390/genes15101272 (PMC11507433; doi:10.3390/genes15101272)
Supplement: Supplementary file 1 [file genes-15-01272-s001.zip]

Archive with 1 entries (1 files):
- Pesaresi M._Supplementary Materials_v2.xlsx
