# Supplementary material for: Sudden Cardiac Death and Channelopathies: What Lies behind the Clinical Significance of Rare Splice-Site Alterations in the Genes Involved?
Source: Genes (Basel). 2024 Sep 27;15(10):1272. doi: 10.3390/genes15101272 (PMC11507433; doi:10.3390/genes15101272)
Supplement: Supplementary file 1 [file genes-15-01272-s001.zip › Pesaresi M._Supplementary Materials_v2.xlsx]

## Sheet: Table S1-LQTS
Table S1: Types of LQTS and the respective causative mutated genes [22]
Type of channelopathy	Mutated gene	Ion channel involved
LQT1	KCNQ1	Potassium channel KV7.1
LQT2	KCNH2	Potassium channel KV11.1
LQT3	SCN5A	Sodium channel NaV1.5
LQT4	ANK2	Voltage gated sodium channel and the Na+/Ca2+ exchanger
LQT5	KCNE1	Potassium channel MinK
LQT6	KCNE2	Potassium channel MiRP1
LQT7	KCNJ2	Potassium channel Kir2.1
LQT8	CACNA1c	Calcium channel Cav1.2
LQT9	CAV3	Sodium current
LQT10	SCN4B	β4-subunit of the sodium channel
LQT11	AKAP9	Potassium channel KV7.1
LQT12	SNTA1	Sodium current
LQT13	KCNJ5	Potassium channels Kir3.4
LQT14	CALM1	Calmodulin-1, a calcium-binding messenger protein that interacts with the calcium current
LQT15	CALM2	Calmodulin-2, a calcium-binding messenger protein that interacts with the calcium current
LQT16	CALM3	Calmodulin-3, a calcium-binding messenger protein that interacts with the calcium current

## Sheet: Table S2-BrS
Table S2: Types of BrS and the respective causative mutated genes [33,34]
Type of channelopathy	Mutated gene	Ion channel involved
B1	SCN5A	Sodium channel NaV1.5
B2	GPDL1	Peptide Glicerool-3-fosfato deidrogenasi-like
B3	CACNA1C	Calcium channel Cav1.2
B4	CACNB2	Subunit beta-2 of calcium channel L-type
B5	KCNE3	Subunit beta of KCND3
B6	SCN1B	Subunit beta-1 of SCN5A sodium channel

## Sheet: Table S3-SQTS
Table S3: Types of SQTS and the respective causative mutated genes [36]
Type of channelopathy	Mutated gene	Ion channel involved
SQT1	KCNH2	Potassium channel Kv11.1
SQT2	KCNQ1	Potassium channel Kv7.1
SQT3	KCNJ2	Potassium channel Kir2.1
SQT4	CACNA1C	Alpha subunit of the L-type calcium channel
SQT5	CACNA2D1	Alpha2/delta subunit of the L-type calcium channel
SQT6	SLC4A3	Encodes a bicarbonate / chloride exchanger

## Sheet: Table S4-CPVT
Table S4: Types of CPVT and the respective causative mutated genes [40]
Type of channelopathy	Mutated gene	Ion channel involved
CPVT1	RYR2	Ryanodine receptor—releases calcium from the sarcoplasmic reticulum
CPVT2	CASQ2	Calsequestrin—calcium buffer within the sarcoplasmic reticulum
CPVT3	TECRL	Trans-2,3-enoyl-CoA reductase-like protein—interacts with ryanodine receptors and calsequestrin
CPVT4	CALM1	Calmodulin—stabilises ryanodine receptors
CPVT5	TRDN	Triadin—forms complex with calsequestrin to interact with ryanodine receptors

## Sheet: Table S5-ClinVar
Table S5: this table shows the main involved genes in channelopathies and the comparison of the total number of mutations with a pathological/likely pathological/VUS significance (in coding and non-coding sequence) with splice-site mutations with the same clinical significances. Splice-site mutations are subclassified into pathogenic, likely pathogenic and VUS, to highlight the high number of VUS…
Gene	Channel involved	Type of channelopathy	Number of total variants (ClinVar)	Number of splicing variants (ClinVar)
				Pathogenic	Likely Pathogenic	VUS
AKAP9	A-kinase anchoring protein 9	LQT11	1597	/	/	19
ANK2	Protein ankyrin 2	LQT4	1611	/	3	10
CACNA1C	Calcium channel	LQT8, SQT4, B3	1227	2	3	14
CACNA2D1	Calcium channel	SQT5	336	/	/	3
CACNB2	Calcium channel	B4	454	/	/	8
CALM1	Calmodulin 1	LQT14, CPVT4	63	/	/	/
CALM2	Calmodulin 2	LQT15	87	/	/	/
CALM3	Calmodulin 3	LQT16	61	/	/	2
CASQ2	Calsequestrin 2	CPVT2	348	6	14	1
CAV3	Caveolin 3	LQT9	241	1	/	2
GPD1L	Glycerol-3-phosphate dehydrogenase 1 like	B2	192	/	/	4
KCNE1	Potassium channel	LQT5	244	/	/	1
KCNE2	Potassium channel	LQT6	140	/	/	/
KCNE3	Potassium channel	B5	72	/	/	/
KCNH2	Potassium channel	LQT2, SQT1	1950	25	40	5
KCNJ2	Potassium channel	LQT7, SQT3	361	1	/	/
KCNJ5	Potassium inwardly rectifying channel	LQT13	335	/	/	/
KCNQ1	Potassium channel	LQT1,SQT2	1212	34	36	1
RYR2	Ryanodine receptor 2	CPVT1	4215	1	/	79
SCN1B	Sodium channel	B6	334	30	7	299
SCN4B	Sodium channel	LQT10	191	/	/	8
SCN5A	Sodium channel	LQT3, B1	2393	22	51	2
SLC4A3	Solute carrier family 4 member 3	SQT6	104	/	/	/
SNTA1	Syntrophin alpha 1	LQT12	280	/	/	5
TECRL	Trans-2,3-enoyl-CoA reductase like	CPVT3	164	1	3	2
TRDN	Triadin	CPVT5	631	2	7	34
